# Supplementary material for: Sweeteners Show a Plasticizing Effect on PVP K30—A Solution for the Hot-Melt Extrusion of Fixed-Dose Amorphous Curcumin-Hesperetin Solid Dispersions
Source: Pharmaceutics. 2024 May 15;16(5):659. doi: 10.3390/pharmaceutics16050659 (PMC11124940; doi:10.3390/pharmaceutics16050659)
Supplement: Supplementary file 1 [file pharmaceutics-16-00659-s001.zip]

Archive with 1 entries (1 files):
- pharmaceutics-3001493-supplementary.pdf
